# Supplementary material for: Research on the Mechanism of Liuwei Dihuang Decoction for Osteoporosis Based on Systematic Biological Strategies
Source: Evid Based Complement Alternat Med. 2022 Sep 22;2022:7017610. doi: 10.1155/2022/7017610 (PMC9522519; doi:10.1155/2022/7017610)
Supplement: Supplementary Materials — Table S1-1: components meeting the screening criteria. Table S1-2: compound targets for each compound of LDD. Table S2: osteoporosis genes. Table S3: enrichment analysis of clusters based on Gene Ontology (GO) annotation of LDD-osteoporosis PPI network. Table S4: pathway enrichment analysis of LDD-osteoporosis PPI network. Table S5: Reactome pathways of LDD-osteoporosis PPI network. Table S6: Human Transcriptomics Data. Table S7: the biological processes of Human Transcriptomics Data Network. Table S8: the Reactome pathways of Human Transcriptomics Data Network. Table S9: the signaling pathways of Human Transcriptomics Data Network. Table S10: the biological processes of protein arrays data network. Table S11: the Reactome pathways of protein arrays data network. Table S12: the signaling pathways of protein arrays data network. [file 7017610.f1.zip]

Archive with 13 entries (12 files):
- 7017610.f1/
- 7017610.f1/Table S1.pdf
- 7017610.f1/Table S10.pdf
- 7017610.f1/Table S11.pdf
- 7017610.f1/Table S12.pdf
- 7017610.f1/Table S2.pdf
- 7017610.f1/Table S3.pdf
- 7017610.f1/Table S4 (1).pdf
- 7017610.f1/Table S5.pdf
- 7017610.f1/Table S6.pdf
- 7017610.f1/Table S7.pdf
- 7017610.f1/Table S8.pdf
- 7017610.f1/Table S9.pdf
